# Supplementary material for: Pharmacological and Genetic Disruption of C-Type Natriuretic Peptide (nppcl) Expression in Zebrafish (Danio rerio) Causes Stunted Growth during Development
Source: Int J Mol Sci. 2023 Aug 18;24(16):12921. doi: 10.3390/ijms241612921 (PMC10454581; doi:10.3390/ijms241612921)
Supplement: Supplementary file 1 [file ijms-24-12921-s001.zip]

Archive with 1 entries (1 files):
- ijms-2552882-supplementary.pdf
